# Supplementary material for: A Cohort Study on Cancer Incidence among Women Exposed to Environmental Asbestos in Childhood with a Focus on Female Cancers, including Breast Cancer
Source: Int J Environ Res Public Health. 2022 Feb 13;19(4):2086. doi: 10.3390/ijerph19042086 (PMC8872294; doi:10.3390/ijerph19042086)
Supplement: Supplementary file 1 [file ijerph-19-02086-s001.zip]

Archive with 1 entries (1 files):
- ijerph-1570490-supplementary.pdf
